# Supplementary material for: Pain-free oral delivery of biologic drugs using intestinal peristalsis–actuated microneedle robots
Source: Sci Adv. 2024 Jan 5;10(1):eadj7067. doi: 10.1126/sciadv.adj7067 (PMC10776013; doi:10.1126/sciadv.adj7067)
Supplement: Supplementary file 2 — Movies S1 to S3 [file sciadv.adj7067_movies_s1_to_s3.zip]

Archive with 3 entries (3 files):
- adj7067_movie_S1.mp4
- adj7067_movie_S2.mp4
- adj7067_movie_S3.mp4
